# Supplementary material for: Women’s Satisfaction with Gynecological Healthcare Services in a Public Tertiary Facility: A Questionnaire Study
Source: Healthcare (Basel). 2025 Dec 11;13(24):3244. doi: 10.3390/healthcare13243244 (PMC12732743; doi:10.3390/healthcare13243244)
Supplement: Supplementary file 1 [file healthcare-13-03244-s001.zip]

Archive with 5 entries (5 files):
- Questionnaire S1.pdf
- Supplementary Figure S1.pdf
- Supplementary Figure S2.pdf
- Table S1.pdf
- Table S2.pdf
